# Supplementary material for: Effect of Solid-State Fermentation Products of Lactobacillus plantarum, Candida utilis, and Bacillus coagulans on Growth Performance of Broilers and Prevention of Avian Colibacillosis
Source: Vet Sci. 2024 Oct 1;11(10):468. doi: 10.3390/vetsci11100468 (PMC11511520; doi:10.3390/vetsci11100468)
Supplement: Supplementary file 1 [file vetsci-11-00468-s001.zip]

Archive with 1 entries (1 files):
- vetsci-3188146-supplementary.pdf
